# Supplementary material for: Calcium intake and the associations with faecal fat and energy excretion, and lipid profile in a free-living population
Source: J Nutr Sci. 2017 Sep 19;6:e50. doi: 10.1017/jns.2017.55 (PMC5672323; doi:10.1017/jns.2017.55)
Supplement: Supplementary file 1 [file S2048679017000556sup.zip]

Archive with 2 entries (2 files):
- S2048679017000556sup002.doc
- S2048679017000556sup001.pdf
